# Supplementary material for: Microwave-Mediated, Catalyst-Free Synthesis of 1,2,4-Triazolo[1,5-a]pyridines from Enaminonitriles
Source: Molecules. 2024 Feb 18;29(4):894. doi: 10.3390/molecules29040894 (PMC10892893; doi:10.3390/molecules29040894)
Supplement: Supplementary file 1 [file molecules-29-00894-s001.zip]

Archive with 1 entries (1 files):
- molecules-2847251-supplementary.pdf
